# Supplementary material for: Effects of Salinity Stress on Grasspea (Lathyrus sativus L.) and Its Wild Relatives: Morpho-Physiological Insights at the Seedling Stage
Source: Plants (Basel). 2025 May 30;14(11):1666. doi: 10.3390/plants14111666 (PMC12158144; doi:10.3390/plants14111666)
Supplement: Supplementary file 1 [file plants-14-01666-s001.zip]

Archive with 1 entries (1 files):
- Supplementary Tables-Plants 3605237-Proofreading.xlsx
