# Supplementary material for: Effects of Salinity Stress on Grasspea (Lathyrus sativus L.) and Its Wild Relatives: Morpho-Physiological Insights at the Seedling Stage
Source: Plants (Basel). 2025 May 30;14(11):1666. doi: 10.3390/plants14111666 (PMC12158144; doi:10.3390/plants14111666)
Supplement: Supplementary file 1 [file plants-14-01666-s001.zip › Supplementary Tables-Plants 3605237-Proofreading.xlsx]

## Sheet: Table S1
Table S1. Descriptive statistics for evaluated traits in grasspea (Lathyrus Sativus L.) and its wild relatives under no stress, 100 mM NaCl, and 150 mM NaCl.
Trait	Treatment	Range	Mean ± SD	CV (%)
RLWC (%)	no stress	79.99-93.84	88.40a ± 3.75	2.18
	100 mM	57.58-93.33	71.64b ± 9.92	3.25
	150 mM	52.27-90.27	68.20c ± 12.41	4.29
SPAD (index)	no stress	31.0-57.93	43.14a ± 7.33	3.42
	100 mM	22.82-52.51	36.12b ± 7.29	4.22
	150 mM	16.96-46.00	27.96c ± 7.89	13.49
SL (cm)	no stress	21.18-52.60	41.05a ± 7.62	11.01
	100 mM	11.77-45.63	28.85b ± 8.17	10.75
	150 mM	10.51-43.70	23.32c ± 9.41	11.86
SFW (g)	no stress	1.02-6.00	2.66a ± 1.18	10.71
	100 mM	0.28-4.64	1.77b ± 1.13	11.69
	150 mM	0.23-5.07	1.32c ± 1.23	13.41
SDW (g)	no stress	0.13-0.49	0.27a ± 0.09	12.55
	100 mM	0.06-0.46	0.21b ± 0.10	12.91
	150 mM	0.04-0.46	0.17c ± 0.12	11.51
SDC %	no stress	7.03-13.89	10.81a ± 1.57	5.42
	100 mM	9.06-19.27	13.25b ± 2.58	4.88
	150 mM	9.15-26.06	15.89c ± 4.35	5.13
RL (cm)	no stress	30.25-106.0	61.29a ± 18.20	10.2
	100 mM	26.38-59.75	42.0b ± 9.75	7.06
	150 mM	16.47-45.50	31.63c ± 8.72	8.97
RFW (g)	no stress	0.57-3.28	1.52a ± 0.79	15.95
	100 mM	0.28-3.75	0.89b ± 0.75	22.22
	150 mM	0.15-2.85	0.67b ± 0.71	24.5
RDW (g)	no stress	0.05-0.20	0.11a ± 0.05	14.61
	100 mM	0.04-0.24	0.08b ± 0.05	20.38
	150 mM	0.02-0.20	0.07b ± 0.05	16.83
RDC (%)	no stress	5.37-11.80	7.81a ± 1.99	8.14
	100 mM	6.43-16.23	10.68b ± 2.95	6.65
	150 mM	6.91-19.50	13.03c ± 3.48	7.87
BLUEs estimates for each variable followed by the same letters are not significantly different (p < 0.05). RLWC, relative leaf water content; SPAD; greenness index given by SPAD-502 instrument; SL, shoot length; SFW, shoot fresh weight; SDW, shoot dry weight; SDC, shoot dry content; RL, root length; RFW, root fresh weight; RDW, root dry weight; RDC, root dry content.

## Sheet: Table S2
Table S2. Percentage of contribution of different traits in grasspea grasspea (Lathyrus Sativus L.) and its wild relatives to major principal components with percentage variation under no stress, 100 mM NaCl, and 150 mM NaCl.
Trait	Treatment	correlation			contribution
		PC1	PC2	PC3	PC1	PC2	PC3
RLWC (%)	no stress	0.88	-0.4	-0.11	12.51	11.04	1.05
	100 mM	0.95	-0.2	-0.06	12.39	3.85	0.46
	150 mM	0.92	-0.34	0.08	10.92	14.13	0.92
SPAD (index)	no stress	0.85	-0.42	-0.08	11.64	11.75	0.62
	100 mM	0.91	-0.23	-0.19	11.3	5.16	4.64
	150 mM	0.89	-0.34	0.13	10.22	13.84	2.84
SL (cm)	no stress	0.52	0.02	0.58	4.47	0.02	29.72
	100 mM	0.74	-0.24	0.44	7.48	5.61	24.62
	150 mM	0.83	-0.2	-0.3	8.99	4.63	14.23
SFW (g)	no stress	0.91	0.17	0.26	13.52	2.05	6.05
	100 mM	0.94	0.24	-0.05	12.26	5.93	0.34
	150 mM	0.92	0.29	-0.03	11.1	9.93	0.14
SDW (g)	no stress	0.81	0.35	0.43	10.55	8.08	16.36
	100 mM	0.88	0.27	0.01	10.58	7.12	0.01
	150 mM	0.86	0.36	-0.21	9.72	15.82	7.22
SDC %	no stress	-0.89	0.29	0.23	12.83	5.72	4.63
	100 mM	-0.91	0.34	0	11.39	11.51	0
	150 mM	-0.9	0.32	0.07	10.6	12.19	0.7
RL (cm)	no stress	0.53	0.27	-0.66	4.61	4.82	37.73
	100 mM	0.66	0.09	0.65	5.92	0.77	53.54
	150 mM	0.78	0.26	-0.43	7.94	8.08	29.62
RFW (g)	no stress	0.89	0.34	-0.08	12.97	7.81	0.58
	100 mM	0.88	0.35	-0.24	10.58	11.91	7.16
	150 mM	0.88	0.22	0.4	10.11	5.9	25.32
RDW (g)	no stress	0.71	0.66	-0.19	8.22	29.21	3.06
	100 mM	0.84	0.51	-0.08	9.68	25.5	0.81
	150 mM	0.87	0.3	0.34	9.74	11.07	18.95
RDC (%)	no stress	-0.73	0.54	-0.05	8.69	19.5	0.18
	100 mM	-0.78	0.48	0.26	8.42	22.66	8.42
	150 mM	-0.91	0.19	-0.02	10.67	4.42	0.07
RLWC, relative leaf water content; SPAD; greeness index given by SPAD-502 instrument; SL, shoot length; SFW, shoot fresh weight; SDW, shoot dry weight; SDC, shoot dry content; RL, root length; RFW, root fresh weight; RDW, root dry weight; RDC, root dry content.

## Sheet: Table S3
Table S3. Cluster mean ± SD of evaluated traits under no stress, 100 mM NaCl, and 150 mM NaCl.
		RLWC (%)	SPAD (index)	SL (cm)	SFW (g)	SDW (g)	SDC %	RL (cm)	RFW (g)	RDW (g)	RDC (%)
no stress	Cluster 1	92.36a ± 1.26	52.76a ± 4.45	47.09a ± 4.36	4.74a ± 0.91	0.42a ± 0.06	8.91c ± 1.48	62.72b ± 11.18	2.77a ± 0.40	0.16a ± 0.02	5.64c ± 0.27
	Cluster 2	90.38a,b ± 1.60	44.47b ± 5.06	41.7a,b ± 5.85	2.98b ± 0.55	0.30b ± 0.07	10.0b,c ± 0.72	88.61a ± 11.27	2.11b ± 0.47	0.16a ± 0.03	7.85b ± 1.48
	Cluster 3	82.65c ± 1.59	33.08c ± 1.91	33.85b ± 8.51	1.50d ± 0.39	0.19c ± 0.05	12.90a ± 0.69	47.60c ± 11.43	0.78c ± 0.19	0.08b ± 0.02	10.78a ± 0.66
	Cluster 4	88.71b ± 2.36	43.67b ± 4.37	41.91a,b ± 6.96	2.25c ± 0.37	0.25b,c ± 0.05	10.93b ± 0.85	53.90b,c ± 10.48	1.10c ± 0.24	0.08b ± 0.02	7.17b ± 1.22
100 Mm	Cluster 1	60.13c ± 2.13	28.72c ± 2.97	20.17b ± 5.06	0.67c ± 0.25	0.11c ± 0.04	16.72a ± 1.27	33.83b ± 5.95	0.39b ± 0.11	0.058c ± 0.01	14.44a ± 1.11
	Cluster 2	89.58a ± 5.30	49.57a ± 4.17	36.05a ± 4.95	4.58a ± 0.09	0.44a ± 0.03	9.67c ± 0.87	52.11a ± 4.70	2.92a ± 1.17	0.21a ± 0.05	7.32c ± 1.26
	Cluster 3	73.63b ± 4.82	37.19b ± 3.72	29.44a ± 5.36	1.77b ± 0.51	0.22b ± 0.06	12.33b ± 0.79	38.59b ± 3.22	0.81b ± 0.31	0.07b,c ± 0.02	8.84b,c ± 1.64
	Cluster 4	76.6b ± 8.16	38.97b ± 7.57	36.95a ± 5.86	2.16b ± 0.60	0.25b ± 0.08	11.66b ± 1.19	56.19a ± 3.95	0.94b ± 0.36	0.10b ± 0.03	10.42b ± 1.66
150 Mm	Cluster 1	57.24c ± 5.41	21.24c ± 2.59	15.79c ± 4.63	0.33c ± 0.10	0.07c ± 0.02	20.24a ± 2.43	24.02b ± 4.89	0.26c ± 0.11	0.04c ± 0.02	16.27a ± 1.94
	Cluster 2	87.50a ± 2.98	40.80a ± 4.29	35.38a ± 2.63	3.31a ± 1.47	0.34a ± 0.13	10.32c ± 1.15	39.84a ± 8.38	2.08a ± 0.56	0.16a ± 0.02	8.01c ± 1.20
	Cluster 3	68.42b ± 5.95	27.0b ± 4.29	23.27b,c ± 6.37	1.90b ± 0.79	0.28a ± 0.13	14.34b ± 1.89	40.24a ± 4.15	0.90b ± 0.23	0.10b ± 0.01	11.43b ± 1.68
	Cluster 4	72.73b ± 7.57	30.64b ± 4.36	27.23a,b ± 9.00	1.33b ± 0.22	0.18b ± 0.02	13.59b ± 1.47	34.11a ± 5.38	0.36c ± 0.10	0.04c ± 0.01	11.96b ± 1.43
RLWC, relative leaf water content; SPAD; greeness index given by SPAD-502 instrument; SL, shoot length; SFW, shoot fresh weight; SDW, shoot dry weight; SDC, shoot dry content; RL, root length; RFW, root fresh weight; RDW, root dry weight; RDC, root dry content, different lowercase letters indicate significant difference according to Fishers LSD test at 5%.

## Sheet: Table S4
Table S4. Description of the 24 accessions of 11 Lathyrus species used in the study.
Accession	Species	Origin	DOI	Latitude	Longitude
IG 64892	L. sativus	Greece	10.18730/7GCF=	37.47	22.33
IG 64931	L. sativus	Iran	10.18730/7GDP0	35.17	48.55
IG 64954	L. sativus	Afghanistan	10.18730/7GEBN	34.82	67.52
IG 65018	L. cicera cicuous	Turkey	10.18730/7GG33	37.85	41.17
IG 65117	L. sativus	Ethiopia	10.18730/7GJA0	Not available	Not available
IG 65133	L. sativus	Ethiopia	10.18730/7GJTG	Not available	Not available
IG 65273	L. annuus	Syria	10.18730/7GQ57	34.58	36.73
IG 65369	L. blepharicarpus	Syria	10.18730/7GT0R	35.6	36.05
IG 65671	L. sativus	Pakistan	10.18730/7H24S	27.57	68.22
IG 65673	L. sativus	Pakistan	10.18730/7H26V	28.07	69.73
IG 65687	L. sativus	Turkey	10.18730/7H2J2	39.92	32.83
IG 66026	L. tingitanus	Australia	10.18730/7HBCS	Not available	Not available
IG 66049	L. ciliolatus	Jordan	10.18730/7HC19	30.68	35.62
IG 66054	L. hierosolymitanus	Turkey	10.18730/7HC5D	36.83	36.82
IG 66065	L. gorgoni	Jordan	10.18730/7HCDN	32.62	35.85
IG 110632	L. sativus	Syria	10.18730/8R285	37.01	41.68
IG 114526	L sativus	Bangladesh	10.18730/8VM9W	23.43	89.88
IG 114531	L. sativus	Bangladesh	10.18730/8VME~	23.46	89.93
IG 114595	L. sativus	Bangladesh	10.18730/8VPEQ	24.95	89.93
IG 114990	L. aphaca	Nepal	10.18730/8W18U	26.46	87.55
IG 118511	L. sativus	Ethiopia	10.18730/8Z54D	10.01	38.25
Jabbouleh	L. cicera	Lebanon	Released variety	Not available	Not available
L.OCH	L. ochrus	Not available	Not available	Not available	Not available
LAT 495	L. sativus	Slovakia	10.25642/IPK/GBIS/55042	Not available	Not available

## Sheet: Table S5
Table S5. Best linear unbiased estimates (BLUEs) of the evaluated traits in grasspea grasspea (Lathyrus Sativus L.) and its wild relatives under no stress conditions, 100 mM NaCl, and 150 mM NaCl treatments
Environment	Accession	Tax-Name	RLWC (%)	SPAD (index)	SL (cm)	SFW (g)	SDW (g)	SDC %	RL (cm)	RFW (g)	RDW (g)	RDC (%)
No stress	64892	Lathyrus sativus L.	89.0228	41.7974	49.5126	3.90146	0.425085	10.8538	77.9502	2.06836	0.202214	9.7749
100 mM	64892	Lathyrus sativus L.	69.6325	31.4	35.5	3.055	0.385	12.57	59.75	1.1175	0.1275	11.4925
150 mM	64892	Lathyrus sativus L.	61.6156	27.4306	30.099	2.56511	0.413635	16.0615	43.6116	0.650392	0.0829229	13.2462
No stress	64931	Lathyrus sativus L.	92.6625	51.425	39.25	2.6275	0.2425	9.16	106	1.5425	0.11	7.035
100 mM	64931	Lathyrus sativus L.	85.4733	47.4459	35.5547	1.77795	0.187786	10.6278	58.935	0.673915	0.0654604	9.55912
150 mM	64931	Lathyrus sativus L.	83.8952	34.6843	30.5589	1.35597	0.16878	12.5063	42.8037	0.445606	0.0458388	10.3395
No stress	64954	Lathyrus sativus L.	85.6761	46.0974	38.8459	1.90146	0.225085	11.8404	66.4502	1.16169	0.108881	9.4449
100 mM	64954	Lathyrus sativus L.	72.5549	36.3541	32.5529	1.38918	0.176924	12.6926	39.7813	0.639018	0.0657004	10.3508
150 mM	64954	Lathyrus sativus L.	74.3013	33.6723	28.4869	1.40162	0.183624	13.0667	37.123	0.458998	0.0531424	11.4186
No stress	65018	Lathyrus inconspicuus L.	90.2163	39.887	45.9394	2.50222	0.24904	10.022	87.3349	2.03152	0.16654	8.27354
100 mM	65018	Lathyrus inconspicuus L.	73.61	34.375	29.5	1.57	0.19	12.0975	58.25	0.715	0.09	12.6975
150 mM	65018	Lathyrus inconspicuus L.	72.623	22.4939	22.2023	2.12243	0.269177	12.311	35.6002	0.950508	0.107488	11.0998
No stress	65117	Lathyrus sativus L.	90.7725	48.2	40.5	2.5825	0.2725	10.555	58	1.365	0.08	5.62
100 mM	65117	Lathyrus sativus L.	74.2725	39.6	22.25	1.4575	0.17	11.685	43	0.9175	0.0675	7.215
150 mM	65117	Lathyrus sativus L.	90.265	46	32.25	2.045	0.1975	9.645	28.5	2.105	0.1475	6.9125
No stress	65133	Lathyrus sativus L.	88.1425	39.475	48	2.985	0.345	11.5575	38.25	1.135	0.09	7.955
100 mM	65133	Lathyrus sativus L.	69.0849	34.8208	38.5529	1.94252	0.250258	12.8326	53.2813	0.695685	0.0690338	9.86749
150 mM	65133	Lathyrus sativus L.	54.1025	21.9075	13.75	0.2525	0.0525	20.63	21.8	0.1525	0.03	19.5
No stress	65273	Lathyrus annuus L.	92.0825	48.65	48.25	4.8225	0.4875	10.115	67.125	3.2775	0.18	5.435
100 mM	65273	Lathyrus annuus L.	85.8316	46.6208	39.5529	4.52252	0.463591	10.2892	48.7813	2.09568	0.172367	8.21415
150 mM	65273	Lathyrus annuus L.	84.8719	35.651	34.8923	3.97597	0.42878	10.7897	38.8037	1.80561	0.159172	8.73615
No stress	65369	Lathyrus blepharicarpus Boiss.	82.8686	34.3767	21.178	1.16553	0.146187	12.5887	53.6775	1.00482	0.108131	10.7477
100 mM	65369	Lathyrus blepharicarpus Boiss.	60.1536	29.3418	11.7705	0.609863	0.10082	16.3917	29.2167	0.288515	0.0528136	16.2347
150 mM	65369	Lathyrus blepharicarpus Boiss.	52.3987	19.8277	10.5131	0.298377	0.0663762	20.7533	20.877	0.231002	0.0468576	18.4014
No stress	65671	Lathyrus sativus L.	84.08	33.85	31.25	1.015	0.13	12.7775	41.75	0.5725	0.06	10.9075
100 mM	65671	Lathyrus sativus L.	58.1442	27.3737	22.2941	0.507391	0.0869553	17.0785	34.8632	0.379992	0.052842	13.4756
150 mM	65671	Lathyrus sativus L.	54.1486	23.5943	14.2256	0.225975	0.0421138	19.4497	23.9704	0.29894	0.0491721	16.8528
No stress	65673	Lathyrus sativus L.	83.6396	35.087	39.2728	1.88556	0.225706	12.0387	57.5015	0.871523	0.0998734	11.7969
100 mM	65673	Lathyrus sativus L.	59.1716	30.0208	18.7196	0.952518	0.156924	16.4492	29.9479	0.579018	0.0857004	14.3642
150 mM	65673	Lathyrus sativus L.	53.0987	20.5777	12.5131	0.363377	0.0963762	26.0583	24.377	0.146002	0.0318576	18.3114
No stress	65687	Lathyrus sativus L.	88.7891	41.0239	35.194	2.82914	0.297463	10.5113	91.9999	2.84172	0.169744	5.85337
100 mM	65687	Lathyrus sativus L.	57.5788	22.8206	16.2267	0.281994	0.0628886	19.2655	43.8027	0.30914	0.0475465	15.2828
150 mM	65687	Lathyrus sativus L.	52.2713	18.8223	14.4869	0.321623	0.0636238	20.2867	34.123	0.333998	0.0431424	14.6186
No stress	66026	Lathyrus tingitanus L.	86.035	40.2	45.875	2.0025	0.2425	12.1875	55.5	0.9025	0.0675	7.2325
100 mM	66026	Lathyrus tingitanus L.	69.5582	32.8874	30.2196	1.13252	0.156924	13.4126	38.2813	0.645685	0.0523671	8.15082
150 mM	66026	Lathyrus tingitanus L.	58.753	22.4367	19.2019	0.931305	0.154218	15.8387	32.9677	0.326351	0.0406169	12.229
No stress	66049	Lathyrus ciliolatus Sam. ex Rech. f.	82.69	31	43.5	1.7475	0.2425	13.8875	30.25	0.5775	0.0575	10.0075
100 mM	66049	Lathyrus ciliolatus Sam. ex Rech. f.	60.46	31.275	26.75	0.78	0.13	16.695	26.375	0.4325	0.055	12.8775
150 mM	66049	Lathyrus ciliolatus Sam. ex Rech. f.	61.833	20.1367	24.7019	0.276305	0.0642185	19.5687	22.7177	0.281351	0.0406169	15.359
No stress	66054	Lathyrus hierosolymitanus Boiss.	87.8199	41.5186	36.9501	2.30796	0.23989	10.4304	58.8831	1.33612	0.100948	7.67735
100 mM	66054	Lathyrus hierosolymitanus Boiss.	63.8138	31.4706	24.2267	0.991994	0.152889	15.2205	38.3027	0.43914	0.0675465	14.2878
150 mM	66054	Lathyrus hierosolymitanus Boiss.	52.903	16.9606	18.7023	0.369096	0.0825103	21.3743	30.0335	0.357175	0.0474884	14.1831
No stress	66065	Lathyrus gorgoni Parl.	91.1875	48.225	38.625	3.045	0.2875	9.4025	79.75	2.065	0.1725	8.3025
100 mM	66065	Lathyrus gorgoni Parl.	78.7166	38.2792	33.5547	1.75128	0.207786	11.8678	43.6017	1.26725	0.108794	8.71579
150 mM	66065	Lathyrus gorgoni Parl.	71.0275	31.05	17.5	1.025	0.1525	14.6475	41.5	1.1	0.11	9.9375
No stress	110632	Lathyrus sativus L.	90.8125	49.475	45	4.1025	0.4125	10.07	50.5	2.375	0.1425	5.86
100 mM	110632	Lathyrus sativus L.	82.425	43.775	30.75	2.7875	0.3175	11.2475	37.125	1.46	0.1125	7.515
150 mM	110632	Lathyrus sativus L.	65.7287	26.1277	22.5131	0.558377	0.0963762	17.0183	23.377	0.476002	0.0768576	16.3114
No stress	114526	Lathyrus sativus L.	89.58	41.175	41.75	2.555	0.265	10.4075	63.5	1.5275	0.11	7.1525
100 mM	114526	Lathyrus sativus L.	71.7475	34.3737	27.9608	2.47739	0.340289	13.7552	40.1965	0.769992	0.082842	10.869
150 mM	114526	Lathyrus sativus L.	69.645	27.15	20.5	1.45	0.22	15.1425	35.25	0.2675	0.0375	14.635
No stress	114531	Lathyrus sativus L.	89.9375	48.6	42.75	2.35	0.255	10.865	42.125	0.835	0.0625	7.54
100 mM	114531	Lathyrus sativus L.	65.6266	33.6125	34.2214	1.63795	0.201119	12.2912	34.935	0.537248	0.062127	11.6525
150 mM	114531	Lathyrus sativus L.	61.9123	21.5639	13.2656	0.441774	0.0869687	19.2915	22.445	0.180392	0.0229229	13.9462
No stress	114595	Lathyrus sativus L.	85.7725	36.6	45.75	2.0075	0.2375	11.745	49.25	1.005	0.0775	7.6825
100 mM	114595	Lathyrus sativus L.	70.7649	33.0208	30.5529	1.52918	0.190258	12.3692	33.75	0.5475	0.0475	8.765
150 mM	114595	Lathyrus sativus L.	72.2789	30.9972	30.099	1.30511	0.180302	13.6681	29.6116	0.227059	0.0295895	12.4496
No stress	114990	Lathyrus aphaca L.	91.7241	46.2239	26.694	1.77914	0.177463	9.97125	41.4999	0.871718	0.0497435	5.37337
100 mM	114990	Lathyrus aphaca L.	73.525	40.755	18.125	1.61	0.1875	11.665	36.25	0.6375	0.04	6.59
150 mM	114990	Lathyrus aphaca L.	74.683	32.9272	18.0356	1.23576	0.159177	12.8243	26.0335	0.303842	0.0341551	10.5831
No stress	118511	Lathyrus sativus L.	91.6199	48.5852	51.9501	2.04129	0.196557	9.70041	65.5498	0.906121	0.0542818	6.06735
100 mM	118511	Lathyrus sativus L.	77.08	39.275	34.25	1.95	0.24	12.3125	39	0.7225	0.0625	8.6025
150 mM	118511	Lathyrus sativus L.	75.558	32.5867	43.7019	1.6613	0.199218	11.7237	34.9677	0.456351	0.0556169	12.034
No stress	Jabbouleh	Lathyrus cicera L.	79.9914	31.0733	34.072	1.68947	0.223813	13.2113	54.8225	0.86518	0.0918692	10.4523
100 mM	Jabbouleh	Lathyrus cicera L.	61.5714	28.7082	21.2295	0.560137	0.0891803	15.9583	34.2833	0.276485	0.0421864	14.5703
150 mM	Jabbouleh	Lathyrus cicera L.	63.968	22.8867	13.2019	0.226305	0.0442185	17.9287	16.4677	0.146351	0.0206169	15.244
No stress	L.OCH	Lathyrus ochrus L.	92.6877	54.997	52.5979	4.03502	0.342652	8.44046	75.9985	2.56067	0.140298	5.39088
100 mM	L.OCH	Lathyrus ochrus L.	85.175	46.825	45.625	2.45	0.2475	10.165	50.75	1.485	0.1275	8.4975
150 mM	L.OCH	Lathyrus ochrus L.	84.9594	39.8579	38.6398	2.15982	0.251741	11.7012	44.5512	1.57016	0.147083	9.31117
No stress	LAT 495	Lathyrus sativus L.	93.84	57.925	42.5	6.0025	0.4225	7.0325	57.25	2.8825	0.17	5.8825
100 mM	LAT 495	Lathyrus sativus L.	93.3299	52.5125	32.5547	4.64461	0.417786	9.05782	55.435	3.74725	0.242127	6.42579
150 mM	LAT 495	Lathyrus sativus L.	89.8875	41.675	35.75	5.0725	0.4625	9.1525	47.5	2.8525	0.1975	7.075

## Sheet: Table S6
Table S6. Best linear unbiased predictions (BLUPs) of the evaluated traits in grasspea grasspea (Lathyrus Sativus L.) and its wild relatives under no stress conditions, 100 mM NaCl, and 150 mM NaCl treatments
Treatment	Accession	Tax-Name	RLWC (%)	SPAD (index)	SL (cm)	SFW (g)	SDW (g)	SDC %	RL (cm)	RFW (g)	RDW (g)	RDC (%)
No stress	64892	Lathyrus sativus L.	88.9411	41.8075	48.3608	3.87544	0.417391	10.8543	77.3087	2.05063	0.198374	9.70962
100 mM	64892	Lathyrus sativus L.	69.6374	31.4382	35.2073	3.04282	0.381766	12.5891	59.3222	1.11238	0.125935	11.4904
150 mM	64892	Lathyrus sativus L.	61.7049	27.3844	29.8716	2.55526	0.411319	16.0684	43.1315	0.649241	0.0825884	13.2581
No stress	64931	Lathyrus sativus L.	92.3453	51.3334	39.2891	2.626	0.243294	9.22054	104.694	1.54168	0.110048	7.0572
100 mM	64931	Lathyrus sativus L.	85.1782	47.2559	35.1526	1.77568	0.187998	10.6974	58.3841	0.676552	0.0660282	9.59531
150 mM	64931	Lathyrus sativus L.	83.5545	34.0363	30.3237	1.35379	0.16859	12.5564	42.3263	0.446577	0.0460588	10.439
No stress	64954	Lathyrus sativus L.	85.8951	46.0494	39.0398	1.91444	0.227111	11.7955	66.2595	1.1722	0.108932	9.39095
100 mM	64954	Lathyrus sativus L.	72.5274	36.3444	32.3395	1.39254	0.177555	12.709	39.8401	0.644403	0.0664132	10.3639
150 mM	64954	Lathyrus sativus L.	74.0766	32.8957	28.2121	1.39856	0.183197	13.1316	36.7239	0.462055	0.0534429	11.5199
No stress	65018	Lathyrus inconspicuus L.	90.036	39.9262	45.1849	2.50356	0.249946	10.0601	86.3364	2.01563	0.164218	8.25563
100 mM	65018	Lathyrus inconspicuus L.	73.5598	34.3804	29.4286	1.57032	0.190138	12.1242	57.8569	0.71695	0.0896778	12.6777
150 mM	65018	Lathyrus inconspicuus L.	72.526	22.8796	22.24	2.11632	0.268254	12.3551	35.4603	0.944338	0.106688	11.1596
No stress	65117	Lathyrus sativus L.	90.5856	48.1412	40.417	2.58166	0.272187	10.5668	58.1191	1.36836	0.0809957	5.67895
100 mM	65117	Lathyrus sativus L.	74.2131	39.548	22.446	1.45876	0.170484	11.7182	42.9605	0.915891	0.0679233	7.27557
150 mM	65117	Lathyrus sativus L.	89.9237	44.8623	32.0392	2.03995	0.197178	9.70659	28.5397	2.08389	0.146267	7.05967
No stress	65133	Lathyrus sativus L.	88.1369	39.5049	47.1842	2.97824	0.342012	11.5343	38.9556	1.14377	0.0906796	7.95331
100 mM	65133	Lathyrus sativus L.	69.1212	34.8335	38.048	1.93968	0.249207	12.8461	52.926	0.699749	0.0696008	9.89
150 mM	65133	Lathyrus sativus L.	54.2655	22.1664	13.9445	0.256717	0.0531491	20.595	22.0199	0.157228	0.030393	19.3722
No stress	65273	Lathyrus annuus L.	91.8053	48.5867	47.4098	4.78874	0.479255	10.1422	66.9732	3.23584	0.177835	5.49875
100 mM	65273	Lathyrus annuus L.	85.5599	46.461	38.9994	4.4908	0.45765	10.3566	48.564	2.06713	0.168419	8.26882
150 mM	65273	Lathyrus annuus L.	84.5131	34.9297	34.5314	3.95576	0.426274	10.8598	38.4685	1.78268	0.15731	8.882
No stress	65369	Lathyrus blepharicarpus Boiss.	83.5644	34.5483	24.6514	1.20744	0.155029	12.4693	54.1251	1.02819	0.108213	10.5952
100 mM	65369	Lathyrus blepharicarpus Boiss.	60.4634	29.4862	12.9694	0.628387	0.10441	16.2958	29.8015	0.309378	0.054756	16.0797
150 mM	65369	Lathyrus blepharicarpus Boiss.	52.8239	20.6956	11.086	0.308503	0.0677575	20.6661	21.4646	0.240786	0.0473069	18.1658
No stress	65671	Lathyrus sativus L.	84.3545	33.9371	32.0707	1.0372	0.134945	12.7117	42.3516	0.594515	0.0616278	10.8291
100 mM	65671	Lathyrus sativus L.	58.3698	27.4875	22.5725	0.520048	0.0895466	17.0057	35.0735	0.390902	0.0540881	13.4312
150 mM	65671	Lathyrus sativus L.	54.3583	23.7872	14.464	0.231564	0.0430522	19.4185	24.1625	0.302487	0.0493309	16.7639
No stress	65673	Lathyrus sativus L.	84.0503	35.191	39.3593	1.89892	0.227747	11.9839	57.6726	0.891762	0.100331	11.658
100 mM	65673	Lathyrus sativus L.	59.3901	30.1036	19.1783	0.960759	0.158013	16.3861	30.3084	0.5858	0.0855392	14.2992
150 mM	65673	Lathyrus sativus L.	53.5047	21.3634	13.0003	0.372834	0.0973584	25.8786	24.7813	0.158007	0.0327165	18.0796
No stress	65687	Lathyrus sativus L.	88.707	41.0578	36.1924	2.82307	0.295592	10.5352	90.2403	2.78055	0.166203	5.96034
100 mM	65687	Lathyrus sativus L.	57.9666	23.113	17.1127	0.306792	0.0679532	19.0757	43.7162	0.3298	0.0498877	15.1521
150 mM	65687	Lathyrus sativus L.	52.6525	19.6731	14.8123	0.329667	0.0647939	20.2257	33.8811	0.340321	0.0437159	14.5831
No stress	66026	Lathyrus tingitanus L.	86.1747	40.2226	45.2668	2.01019	0.243294	12.1423	55.6934	0.916747	0.0688907	7.24957
100 mM	66026	Lathyrus tingitanus L.	69.5858	32.9284	30.1195	1.13874	0.158013	13.4138	38.3861	0.650914	0.0536624	8.20672
150 mM	66026	Lathyrus tingitanus L.	59.008	23.0494	19.3705	0.935102	0.154425	15.843	32.9064	0.335446	0.0414265	12.2696
No stress	66049	Lathyrus ciliolatus Sam. ex Rech. f.	83.0604	31.1161	43.1239	1.75893	0.243294	13.783	31.1931	0.599398	0.0592068	9.95251
100 mM	66049	Lathyrus ciliolatus Sam. ex Rech. f.	60.5919	31.3145	26.78	0.786967	0.131176	16.6482	26.7209	0.439415	0.0558375	12.8551
150 mM	66049	Lathyrus ciliolatus Sam. ex Rech. f.	62.0033	21.0014	24.6347	0.286839	0.0656223	19.508	23.1935	0.291622	0.0414265	15.2657
No stress	66054	Lathyrus hierosolymitanus Boiss.	87.8452	41.533	37.3438	2.31323	0.241278	10.4518	59.002	1.34186	0.101466	7.68784
100 mM	66054	Lathyrus hierosolymitanus Boiss.	64.0312	31.5748	24.5435	1.00494	0.154893	15.1579	38.4654	0.45531	0.0686048	14.1859
150 mM	66054	Lathyrus hierosolymitanus Boiss.	53.1709	17.7658	18.8415	0.375054	0.0832506	21.3124	30.0915	0.361429	0.0477907	14.1538
No stress	66065	Lathyrus gorgoni Parl.	90.972	48.166	38.7252	3.03736	0.286634	9.45457	79.2233	2.05188	0.170572	8.29179
100 mM	66065	Lathyrus gorgoni Parl.	78.5457	38.2231	33.2498	1.74931	0.207539	11.9111	43.5211	1.25606	0.107468	8.76838
150 mM	66065	Lathyrus gorgoni Parl.	70.9545	30.7789	17.6123	1.02522	0.152479	14.6651	41.1899	1.09219	0.109286	10.0186
No stress	110632	Lathyrus sativus L.	90.6228	49.4033	44.4773	4.07932	0.407022	10.0988	50.8418	2.35458	0.14152	5.91272
100 mM	110632	Lathyrus sativus L.	82.2527	43.677	30.6325	2.77757	0.315433	11.2877	37.2217	1.44886	0.111432	7.57117
150 mM	110632	Lathyrus sativus L.	65.7873	26.3052	22.5715	0.565829	0.0973584	16.9962	23.8337	0.479386	0.0764878	16.1652
No stress	114526	Lathyrus sativus L.	89.4753	41.1876	41.5449	2.55456	0.264964	10.4245	63.4558	1.52703	0.110048	7.17165
100 mM	114526	Lathyrus sativus L.	71.7231	34.3852	27.9639	2.468	0.337072	13.7528	40.2432	0.771816	0.0827772	10.8753
150 mM	114526	Lathyrus sativus L.	69.5913	27.105	20.5466	1.44803	0.219527	15.1557	35.1081	0.270706	0.0377892	14.6134
No stress	114531	Lathyrus sativus L.	89.8081	48.5372	42.4472	2.35258	0.255333	10.866	42.7155	0.850836	0.0640488	7.54909
100 mM	114531	Lathyrus sativus L.	65.6964	33.6247	33.884	1.63724	0.201025	12.3255	35.1203	0.543069	0.0628405	11.6479
150 mM	114531	Lathyrus sativus L.	61.9961	21.9625	13.5264	0.446534	0.0875619	19.2606	22.7173	0.187499	0.0236906	13.9379
No stress	114595	Lathyrus sativus L.	85.9303	36.6591	45.1541	2.01511	0.238479	11.7153	49.6289	1.01683	0.0785747	7.68789
100 mM	114595	Lathyrus sativus L.	70.7703	33.0598	30.4367	1.53097	0.190582	12.3925	33.9249	0.552394	0.048586	8.80285
150 mM	114595	Lathyrus sativus L.	72.1709	30.6806	29.8716	1.30393	0.180064	13.703	29.6292	0.233346	0.0302348	12.4845
No stress	114990	Lathyrus aphaca L.	91.2634	46.1532	29.2055	1.80349	0.184132	10.0316	42.6528	0.901164	0.0535558	5.50464
100 mM	114990	Lathyrus aphaca L.	73.476	40.6903	18.4732	1.60998	0.187681	11.6986	36.367	0.640812	0.0413345	6.65973
150 mM	114990	Lathyrus aphaca L.	74.5478	32.5218	18.1942	1.23576	0.159234	12.8624	26.2337	0.309033	0.0347023	10.6579
No stress	118511	Lathyrus sativus L.	91.3037	48.5042	50.4514	2.05176	0.20005	9.75538	65.4073	0.925251	0.0567448	6.13311
100 mM	118511	Lathyrus sativus L.	76.9817	39.2265	34.0034	1.94712	0.239273	12.3357	39.0532	0.724318	0.063089	8.64273
150 mM	118511	Lathyrus sativus L.	75.3508	32.0871	42.8201	1.65759	0.198826	11.7997	34.8016	0.46205	0.0560169	12.0829
No stress	Jabbouleh	Lathyrus cicera L.	81.0505	31.3065	35.1289	1.71513	0.226975	13.054	55.2285	0.895258	0.0931878	10.3265
100 mM	Jabbouleh	Lathyrus cicera L.	61.8053	28.8455	21.6967	0.578392	0.0930998	15.8864	34.5954	0.295405	0.0446433	14.4716
150 mM	Jabbouleh	Lathyrus cicera L.	64.0796	23.4501	13.6277	0.237353	0.0458883	17.8966	17.2709	0.160149	0.0219726	15.1557
No stress	L.OCH	Lathyrus ochrus L.	92.281	54.8281	50.9568	4.00552	0.338821	8.55271	75.4481	2.52783	0.139099	5.47608
100 mM	L.OCH	Lathyrus ochrus L.	84.9646	46.6935	44.9588	2.44291	0.246644	10.2225	50.5308	1.47342	0.125935	8.53927
150 mM	L.OCH	Lathyrus ochrus L.	84.6136	38.8481	38.1863	2.15264	0.25087	11.7552	44.0481	1.55164	0.145442	9.42858
No stress	LAT 495	Lathyrus sativus L.	93.4416	57.7674	42.2216	5.95139	0.416653	7.16733	57.3914	2.85014	0.168151	5.93463
100 mM	LAT 495	Lathyrus sativus L.	92.8904	52.2485	32.2983	4.61026	0.412725	9.16063	54.9915	3.67829	0.234975	6.52293
150 mM	LAT 495	Lathyrus sativus L.	89.5515	40.788	35.4626	5.0518	0.460404	9.21842	47.0285	2.82149	0.195574	7.21862

## Sheet: Table S7
Table S7. Salt Tolerance Index (STI) for evaluated traits in grasspea grasspea (Lathyrus Sativus L.) and its wild relatives under 100 mM NaCl salinity stress
Treatment	Accession	Tax-Name	RLWC (STI)	SPAD (STI)	SL (STI)	SFW (STI)	SDW (STI)	SDC (STI)	RL (STI)	RFW (STI)	RDW (STI)	RDC (STI)
100 mM	64892	Lathyrus sativus L.	0.782961	0.751975	0.728013	0.785155	0.914648	1.15983	0.767342	0.542455	0.634838	1.1834
100 mM	64931	Lathyrus sativus L.	0.922388	0.920567	0.894716	0.676191	0.772716	1.16017	0.557665	0.438841	0.599997	1.35965
100 mM	64954	Lathyrus sativus L.	0.844371	0.789248	0.828374	0.727386	0.781799	1.07744	0.601273	0.549737	0.609674	1.10361
100 mM	65018	Lathyrus inconspicuus L.	0.817004	0.861101	0.651292	0.627235	0.760716	1.20517	0.670134	0.355694	0.54609	1.53564
100 mM	65117	Lathyrus sativus L.	0.81926	0.821499	0.555361	0.565049	0.626347	1.10897	0.73918	0.669335	0.838604	1.28115
100 mM	65133	Lathyrus sativus L.	0.784248	0.88175	0.806371	0.651283	0.728649	1.11372	1.35862	0.61179	0.767546	1.24351
100 mM	65273	Lathyrus annuus L.	0.931972	0.95625	0.822602	0.937785	0.95492	1.02114	0.725126	0.638825	0.94705	1.50376
100 mM	65369	Lathyrus blepharicarpus Boiss.	0.723555	0.853475	0.526113	0.520429	0.673488	1.30687	0.550603	0.300896	0.506003	1.51764
100 mM	65671	Lathyrus sativus L.	0.691959	0.809954	0.703836	0.501396	0.663577	1.3378	0.828149	0.657513	0.877658	1.24029
100 mM	65673	Lathyrus sativus L.	0.706601	0.855435	0.487261	0.505952	0.693812	1.36734	0.525525	0.656902	0.852568	1.22656
100 mM	65687	Lathyrus sativus L.	0.653461	0.562939	0.472826	0.108673	0.229888	1.81066	0.484442	0.11861	0.300161	2.54216
100 mM	66026	Lathyrus tingitanus L.	0.807497	0.818654	0.665378	0.566487	0.649474	1.10471	0.68924	0.710026	0.77895	1.13203
100 mM	66049	Lathyrus ciliolatus Sam. ex Rech. f.	0.729493	1.00638	0.621002	0.447412	0.539164	1.20788	0.856629	0.733094	0.943093	1.29164
100 mM	66054	Lathyrus hierosolymitanus Boiss.	0.728909	0.760235	0.657232	0.434432	0.641971	1.45027	0.651934	0.339313	0.676139	1.84524
100 mM	66065	Lathyrus gorgoni Parl.	0.863406	0.793572	0.858609	0.57593	0.724056	1.25982	0.549347	0.612152	0.630044	1.05748
100 mM	110632	Lathyrus sativus L.	0.907638	0.884092	0.688721	0.680891	0.774978	1.11773	0.732108	0.615335	0.787393	1.28049
100 mM	114526	Lathyrus sativus L.	0.801596	0.834843	0.673101	0.966114	1.27214	1.31928	0.634192	0.505435	0.752195	1.51642
100 mM	114531	Lathyrus sativus L.	0.731519	0.692762	0.798264	0.695936	0.787306	1.13431	0.822191	0.638277	0.981136	1.54296
100 mM	114595	Lathyrus sativus L.	0.823577	0.901815	0.674063	0.759745	0.799159	1.05781	0.683571	0.543249	0.618341	1.14503
100 mM	114990	Lathyrus aphaca L.	0.805098	0.881635	0.632523	0.892705	1.01927	1.16617	0.852629	0.711093	0.771802	1.20984
100 mM	118511	Lathyrus sativus L.	0.843139	0.808725	0.673982	0.948999	1.19607	1.2645	0.597077	0.782834	1.1118	1.40919
100 mM	Jabbouleh	Lathyrus cicera L.	0.762553	0.921391	0.61763	0.33723	0.410176	1.21697	0.626405	0.329967	0.479068	1.40141
100 mM	L.OCH	Lathyrus ochrus L.	0.920716	0.851635	0.882293	0.609886	0.727946	1.19524	0.669742	0.582878	0.905366	1.55938
100 mM	LAT 495	Lathyrus sativus L.	0.994101	0.904464	0.764972	0.774653	0.990572	1.27811	0.958183	1.29057	1.3974	1.09913

## Sheet: Table S8
Table S8. Salt Tolerance Index (STI) for evaluated traits in grasspea grasspea (Lathyrus Sativus L.) and its wild relatives under 150 mM NaCl salinity stress
Treatment	Accession	Tax-Name	RLWC (STI)	SPAD (STI)	SL (STI)	SFW (STI)	SDW (STI)	SDC (STI)	RL (STI)	RFW (STI)	RDW (STI)	RDC (STI)
150 mM	64892	Lathyrus sativus L.	0.693773	0.655011	0.617683	0.659347	0.985451	1.48037	0.557913	0.316605	0.416327	1.36546
150 mM	64931	Lathyrus sativus L.	0.904805	0.663044	0.771811	0.515533	0.692948	1.36178	0.404286	0.289669	0.418536	1.47919
150 mM	64954	Lathyrus sativus L.	0.862407	0.714358	0.722649	0.730531	0.806644	1.11327	0.554244	0.394177	0.490606	1.2267
150 mM	65018	Lathyrus inconspicuus L.	0.805522	0.573048	0.492201	0.845328	1.07325	1.22813	0.410722	0.468506	0.649675	1.35176
150 mM	65117	Lathyrus sativus L.	0.992694	0.93189	0.792717	0.79017	0.72442	0.918591	0.491054	1.52291	1.80586	1.24313
150 mM	65133	Lathyrus sativus L.	0.615695	0.561105	0.295532	0.0861974	0.155401	1.78554	0.565257	0.137464	0.335169	2.43574
150 mM	65273	Lathyrus annuus L.	0.920569	0.718915	0.728361	0.826056	0.889453	1.07075	0.574386	0.550918	0.884583	1.61528
150 mM	65369	Lathyrus blepharicarpus Boiss.	0.632134	0.599032	0.44971	0.255501	0.437063	1.65735	0.396575	0.234185	0.437165	1.71454
150 mM	65671	Lathyrus sativus L.	0.644403	0.700921	0.451004	0.223259	0.319034	1.52761	0.57052	0.508796	0.800466	1.54804
150 mM	65673	Lathyrus sativus L.	0.636579	0.607069	0.330297	0.196341	0.427485	2.15944	0.429689	0.177185	0.326085	1.55083
150 mM	65687	Lathyrus sativus L.	0.593555	0.479155	0.409264	0.116776	0.2192	1.91983	0.375454	0.122394	0.263027	2.44668
150 mM	66026	Lathyrus tingitanus L.	0.684749	0.573047	0.427917	0.465182	0.634725	1.30477	0.59085	0.365909	0.601337	1.69246
150 mM	66049	Lathyrus ciliolatus Sam. ex Rech. f.	0.746485	0.674938	0.571254	0.163075	0.269724	1.41537	0.743544	0.486524	0.699692	1.53386
150 mM	66054	Lathyrus hierosolymitanus Boiss.	0.605279	0.427753	0.504543	0.162135	0.34504	2.03912	0.510008	0.26935	0.471004	1.84106
150 mM	66065	Lathyrus gorgoni Parl.	0.77996	0.639018	0.454803	0.337538	0.531966	1.55111	0.519922	0.532286	0.6407	1.20825
150 mM	110632	Lathyrus sativus L.	0.725946	0.532458	0.507484	0.138707	0.239197	1.683	0.468781	0.203597	0.540471	2.73397
150 mM	114526	Lathyrus sativus L.	0.777771	0.658086	0.494565	0.566839	0.828517	1.45386	0.553268	0.177276	0.343389	2.03767
150 mM	114531	Lathyrus sativus L.	0.690317	0.452489	0.318663	0.189806	0.342932	1.77256	0.531829	0.22037	0.369885	1.8463
150 mM	114595	Lathyrus sativus L.	0.839877	0.836915	0.661549	0.647075	0.755051	1.16967	0.597015	0.229483	0.384791	1.62392
150 mM	114990	Lathyrus aphaca L.	0.816843	0.70465	0.622971	0.685205	0.864781	1.28218	0.615053	0.342927	0.647965	1.93616
150 mM	118511	Lathyrus sativus L.	0.825277	0.661533	0.848739	0.807889	0.993881	1.20956	0.532075	0.499377	0.987172	1.97011
150 mM	Jabbouleh	Lathyrus cicera L.	0.790613	0.749049	0.387934	0.138388	0.202173	1.37096	0.312718	0.178885	0.235789	1.46765
150 mM	L.OCH	Lathyrus ochrus L.	0.916913	0.708545	0.749386	0.537419	0.74042	1.37444	0.58382	0.613821	1.04561	1.72178
150 mM	LAT 495	Lathyrus sativus L.	0.958369	0.706074	0.839915	0.848844	1.10501	1.28617	0.819435	0.98995	1.16309	1.21635
